# Supplementary material for: Biotic and Abiotic Drivers of Phenotypic Diversity in the Genus Lupinus (Fabaceae)
Source: Plants (Basel). 2026 Feb 2;15(3):456. doi: 10.3390/plants15030456 (PMC12899042; doi:10.3390/plants15030456)
Supplement: Supplementary file 1 [file plants-15-00456-s001.zip]

Archive with 1 entries (1 files):
- plants-4080052-supplementary.pdf
